# Supplementary material for: Sex Differences in Characteristics and Outcomes among Low-Risk Non-ST-Elevation Acute Coronary Syndrome Patients during Long Term Follow-Up
Source: J Clin Med. 2021 Jun 25;10(13):2802. doi: 10.3390/jcm10132802 (PMC8267884; doi:10.3390/jcm10132802)
Supplement: Supplementary file 1 [file jcm-10-02802-s001.zip]

Archive with 1 entries (1 files):
- jcm-1263672-supplementary.pdf
